# Supplementary material for: The Prevalence of Anemia among Pregnant Women in China: A Systematic Review and Meta-Analysis
Source: Nutrients. 2024 Jun 13;16(12):1854. doi: 10.3390/nu16121854 (PMC11206842; doi:10.3390/nu16121854)
Supplement: Supplementary file 1 [file nutrients-16-01854-s001.zip]

Archive with 1 entries (1 files):
- nutrients-3046525-supplementary.pdf
